# Supplementary material for: Predictors and brain connectivity changes associated with arm motor function improvement from intensive practice in chronic stroke
Source: F1000Res. 2017 Feb 28;5:2119. Originally published 2016 Aug 31. [Version 2] doi: 10.12688/f1000research.8603.2 (PMC5345776; doi:10.12688/f1000research.8603.2)
Supplement: Raw data for predictors and brain connectivity changes associated with arm and motor function improvement from intensive robotic practice in cronic strocke — Descriptions of each dataset are provided in the readme file. 28. [file f1000research-5-11828-s0000.tgz]

Archive with 1 entries (1 files):
- f3f9cd78-7e23-403e-87f9-506a263fc427_Raw_data.zip
